# Supplementary material for: Assessing Venous Congestion in Acute and Chronic Heart Failure: A Review of Splanchnic, Cardiac and Pulmonary Ultrasound: Part 1: Conventional B-Mode, Colordoppler, and Vexus Protocol
Source: J Clin Med. 2025 Nov 17;14(22):8147. doi: 10.3390/jcm14228147 (PMC12653296; doi:10.3390/jcm14228147)
Supplement: Supplementary file 1 [file jcm-14-08147-s001.zip]

Archive with 3 entries (3 files):
- jcm-3950694 PRISMA 2020 Compliance Statement.pdf
- jcm-3950694 Supplementary File S1-PRISMA_2020_checklist 1.pdf
- jcm-3950694 Supplementary File S2 PRISMA_2020_abstract_checklist 2.pdf
